# Supplementary material for: High-resolution genotyping of Lymphogranuloma Venereum (LGV) strains of Chlamydia trachomatis in London using multi-locus VNTR analysis-ompA genotyping (MLVA-ompA)
Source: PLoS One. 2021 Jul 8;16(7):e0254233. doi: 10.1371/journal.pone.0254233 (PMC8266103; doi:10.1371/journal.pone.0254233)
Supplement: S2 Table — (XLSX) [file pone.0254233.s002.xlsx]

## Sheet: S1 Table
	S2 Table	Distribution of MLVA-ompA genotypes from clinical DNA extracts sourced from individuals attending eight London-based GUM clinics (n=230).
	NWLP					Viapath
	Sample	CT1335 variant	CT1299 variant	CT1291 variant	ompA genotype	Sample	CT1335 variant	CT1299 variant	CT1291 variant	ompA genotype
	001	1	9	2b	L2	001	1					Key:
	002	1	9	2b	L2b	002	1	9	2b	L2			a genotype could not be assigned at this locus
	003	1		2b	L2b	003
	004	1	9	2b	L2	004	1	9	2b
	005	1	9	2b	L2	005	1	9	2b	L2b
	006	1			L2b	006	1	9	2b
	007		9	3b		007	1	9	2b	L2
	008	1	9	2b	L2b	008	1	9		L2
	009	1	9	2b	L2	009
	010	1	9	2b	L2b	010	1	9	2b	L2
	011	1	9	2b	L2b	011	1	9	2b	L2
	012	1	9	2b	L2b	012	1	9	2b	L2
	013					013	1	9	2b	L2
	014	1	9	2b	L2b	014	1	9	2b	L2
	015	1	9	2b	L2	015
	016	1	9	3b	L2b	016	1	9	3b
	017	8	5		E	017	1	9
	018	1	9	2b	L2b/D	018
	019	1	9	2b	L2	019	1	9	2b	L2
	020	3		3	G	020
	021	1	9	2b	L2b	021
	022		9	2b	L2	022
	023	1	9	3b	L2b	023	1	9	2b	L2b
	024	1	9	2b	L2	024	1	9	2b	L2b
	025	1	9	2b	L2b	025	1	9	3b	L2b
	026					026	8	6		E
	027	1	9	2b	L2b	027	1	9	3b	L2b
	028					028	1	9	2b
	029	1	9	2b	L2b	029	1	9	2b	L2
	030					030	1	9
	031	1	9	2b	L2b	031	1	9	2b	L2b/D
	032	1	9	2b	L2b	032	1
	033	1	9	2b		033		8
	034	1	9	2b	L2	034	1	9	3b
	035	1	9	2b	L2	035	1	9	2b	L2
	036	5	9	2b	L1	036	1	9	2b
	037	1	9	2b	L2b	037	1	9	2b	L2b
	038	8	6		E	038	1	9	2b
	039	1	9	2b	L2	039	1	9	2b	L2
	040	1	9	3b	L2b	040	1	9	2b
	041	1	9	3b	L2b	041	1	9	2b
	042	1	9	2b	L2b/D	042	1	9	2b	L2
	043	1	9	2b	L2b	043	1	9	2b	L2
	044	1	9	2b	L2	044
	045					045	1	9	2b	L2
	046	1	9	2b	L2	046	1	9	2b	L2
	047	1	9	3b	L2b	047	1	9	3b	L2b
	048	1	9	2b	L2	048	1	9	2b	L2
	049	1	9	2b	L2b	049	1	9	2b
	050					050	1	9	2b
	051	1	9	2b	L2b
	052		9	2b	L2
	053	1	9	2b	L2b
	054
	055	1	9	2b
	056	1	9	2b	L2b
	057	1	9
	058	1	9	2b	L2b
	059	1	9	2b	L2
	060	1	9	2b	L2b
	061		9	2b
	062	1	9	3b	L2b
	063	1	9	2b	L2b
	064	1	9	2b	L2
	065	3	9	4
	066	3	9	2b
	067	1	9	2b	L2
	068	1	4a	2b	L2b
	069	1	9	2b	L2
	070	1	9	2b	L2b
	071	1	9	2b	L2b
	072	1	9	2b	L2b
	073	1	9	2b	L2b
	074	1	9	2b	L2
	075	1	9	2b	L2b
	076	1	9
	077	1	9	3b
	078	1	9	2b	L2b
	079	1	9	2b	L2
	080	1	9	2b	L2b
	081	1	9	2b	L2
	082	1	9	2b	L2b
	083	1	9	2b	L2
	084	1	9	2b	L2
	085
	086	1	9	3b	L2b
	087	1	9	2b	L2
	088	1	9	2b	L2
	089	1	9	2b	L2
	090	1	9	2b
	091	1	9	2b
	092	1	9	2b
	093	1	9	2b	L2b
	094	1	9	2b	L2b
	095	1	9	2b	L2b
	096	5	9	2b	L1
	097	1	9	2b	L2b
	098	1	9	2b	L2b
	099	1	9	2b	L2
	100	1	9	2b	L2b
	101	1	9	3b	L2b
	102	1	9	2b	L2
	103	1	9	2b	L2b
	104
	105	1	9	2b
	106	1	9	2b	L2
	107	1	9	2b	L2
	108	1	9	2b	L2
	109
	110	1	9	2b	L2
	111	1	9	2b	L2
	112	1	9	2b	L2
	113
	114
	115	1	9	3b	L2b
	116	1	9	2b	L2b
	117	1	9	2b	L2
	118	1	9	2b	L2
	119	1	9	2b	L2b
	120			2b
	121	1	9	2b	L2
	122	1	9	2b	L2b
	123	1	9	3b	L2b
	124	1	9	2b
	125	3	9	3	G
	126	1	9	2b	L2b/D
	127
	128	1	9	2b	L2b
	129	3	9	3	G
	130	1	9	3b	L2b
	131	1
	132
	133
	134
	135	1	9	2b	L2b
	136	1	9	2b	L2b
	137	1	9	2b	L2
	138	1	9	2b	L2
	139	1	9	2b	L2
	140	1	9	2b	L2b
	141	1	9	3b	L2b
	142	1	9	2b	L2b
	143	1	9	2b	L2b
	144	1	9	2b	L2
	145	1	9	2b	L2
	146	1	9	2b	L2
	147	1	9	2b	L2
	148	1	9	2b	L2b
	149	1	9	2b	L2
	150	1	9	2b	L2
	151	1	9	2b	L2
	152	1	9	2b	L2
	153	1	9	2b	L2
	154	1	9	2b	L2
	155	1	9	2b	L2
	156
	157	1	9	2b	L2b
	158	1	9	2b	L2
	159	1	9	2b	L2
	160	1	9	2b	L2
	161	1	9	2b	L2b/D
	162	1	9	2b	L2
	163	1	9	2b	L2b
	164	1	9	2b	L2
	165	1	9	2b	L2
	166	1	9	2b	L2b
	167	1	9	2b	L2b/D
	168	1	9	2b	L2b/D
	169	1	9	2b	L2
	170	1	9	2b	L2
	171	1	9	2b	L2
	172	3		3	G
	173	1	9	2b	L2
	174	5	9	2b	L1
	175	1	9	2b	L2b/D
	176	1	9	2b	L2
	177	3		3	J
	178	1	9	2b	L2
	179	1	9	3b	L2b
	180	3	9	3	G
